# Supplementary material for: Decursinol Protects Against Lipopolysaccharide-Induced Placental Inflammation and Trophoblast Dysfunction via Mitochondrial Preservation and NLRP3 Inflammasome Inhibition
Source: Cells. 2026 Jul 22;15(14):1309. doi: 10.3390/cells15141309 (PMC13406846; doi:10.3390/cells15141309)
Supplement: Supplementary file 1 [file cells-15-01309-s001.zip]

Archive with 1 entries (1 files):
- cells-4404918-supplementary.pdf
